# Supplementary material for: A prognostic model based on cell-cycle control predicts outcome of breast cancer patients
Source: BMC Cancer. 2020 Jun 16;20:558. doi: 10.1186/s12885-020-07045-3 (PMC7296704; doi:10.1186/s12885-020-07045-3)
Supplement: Supplementary file 1 — Additional file 1. Details of IHC for detecting Securin, Separase, Cdc20, Pttg1IP, SA2, Cdk1 and CyclinB1 and routine clinical biomarkers of breast cancer ER, PR, Ki-67 and HER2. The datasheet contains the details of the immunohistochemical methods used in this study. [file 12885_2020_7045_MOESM1_ESM.xlsx]

## Sheet: Taul1
Details of IHC for detecting Securin, Separase, Cdc20, Pttg1IP, SA2, Cdk1 and CyclinB1 and routine clinical biomarkers of breast cancer ER, PR, Ki-67 and HER2.
			origin		clone		source		dilution		antigen retrieval		platform
IHC:	Securin		mouse		DCS-280		Novus Biologicals		1:100		MW citrate pH6***		Labvision
	Separase		mouse		6H6		Novus Biologicals		1:300		MW citrate pH6***		Labvision
	Cdc20		rabbit		polyclonal		BioSite BT-BS2203		1:100		standard CC1**		Discovery XT
	PTTG1IP		rabbit		polyclonal		Abcam ab128040		1:500		mild CC2**		Discovery XT
	SA2		mouse		3C6		Abcam		1:500		standard CC1**		Benchmark XT
	Cdk1		rabbit		E161		Abcam		1:500		standard CC1**		Discovery XT
	cyclinB1		rabbit		Y106		Abcam		1:100		standard CC1**		Discovery XT
	ER		rabbit		SP1		Ventana		RTU*		mild CC1**		Benchmark XT
	PR		rabbit		1E2		Ventana		RTU*		mild CC1**		Benchmark XT
	HER2		rabbit		4B5		Ventana		RTU*		mild CC1**		Benchmark XT
	Ki-67		rabbit		30-9		Ventana		RTU*		mild CC1**		Benchmark XT
ISH:	Her2/Chr17				Her2 DNA and Inform Chromosome 17 probe		Ventana		RTU*				Benchmark XT
*ready-to-use, **mild or standard pretreatment in CC1 or CC2 buffer, ***microwave oven, ****room temperature
